# Supplementary material for: Predictive Factors for BRCA1 and BRCA2 Genetic Testing in an Asian Clinic-Based Population
Source: PLoS One. 2015 Jul 29;10(7):e0134408. doi: 10.1371/journal.pone.0134408 (PMC4519264; doi:10.1371/journal.pone.0134408)
Supplement: S1 Table — C, Chinese; I, Indian; B, Burmese; M, Malay; BC, Breast Cancer; OC, Ovarian Cancer; PC, Pancreatic Cancer; IDC, Invasive Ductal Carcinoma; D&L, Mixed Ductal and lobular; ILC, Invasive Lobular Carcinoma; HR, Hormone Receptor; ER, Estrogen Receptor; PR, Progesterone Receptor; TNBC, Triple Negative Breast Cancer; Unk, Unknown; Fs, Frameshift; Del, Deletion of exon; Dup, Duplication of exon; N, Nonsense; SE, Splice-site Error; Ref, References. (XLSX) [file pone.0134408.s003.xlsx]

## Sheet: Sheet1
S1 Table. Deleterious mutations in BRCA1
BRCA1(NM_007924)
Case ID	Age at Diagnosis	Race	Proband’s Cancer Type	HR	Family History	Exon	Genomic Position	Variant	Type of Mutation	Ref
121;109	35;46	C; I	BC; BC&OC	Unk; IDC ER+ PR- HER2-	Mother&Maternal aunts BC; Mother OC	2	41276046_41276047	c.67_68delinsAG; p.E23Rfs*18	Fs	[24, 20]
FH52	44	C	BC	D&L ER+ PR+ HER2-	Sister BC	7	41251868_41251869	c.470_471delA; p.S157fs*1	Fs	[21]
FH26	57	C	BC	IDC ER+ PR+ HER2-	Sister BC	10	41244124	c.3424delG; p.A1142Hfs*13	Fs	[22]
153	50	C	BC	Unk ER+ Unk Unk	Sister, Cousins BC	10	41244167	c.3381T>A; p.Y1127X	N	[7]
159	22	I	BC	IDC ER- PR- HER- TNBC	Maternal aunt, Paternal Grandma BC	10	41244782	c.2766delA; p.T923Lfs*77	Fs	[23]
150	40	B	BC	ILC ER- PR- HER2- TNBC	Second Degree aunt BC	10	41246803	c.745delA; p.T249Lfs*49	Fs
65	52	C	BC,OC&PC	IDC ER- PR- HER2- TNBC	Early Onset	10	41244913	c.2635G>T; p.E879X	N
HR0039	41	C	BC&OC	IDC ER- PR- Unk	Sisters BC	11	41243681_41243690	c.3858_3867delTGAG; p.S1286Rfs*20	Fs	[13]
88	26	C	BC	Unk	Two Paternal aunts BC	11	41245664_41245667	c.1881_1884delCAGT; p.S628Efs*3	Fs	[13]
YP61	37	C	BC	IDC ER- PR- HER2- TNBC	Early Onset	12	41234451	c.4327C>T; p.R1443X	N	[19]
MR0017	32	C	BC&OC	IDC+DCIS ER- PR- HER2- TNBC	Early Onset	13	N/A	NA; NA	Del	[13]
FH42	43	C	BC	IDC ER- PR+ HER2-	Mother BC	16-19	N/A	NA ; NA	Dup
HR0002	39	C	BC	DCIS ER- PR- HER2- TNBC	Mother BC	16	41223130	c.4801A>T; p.K1601X	N	[13]
						Intron
79	55	C	BC&OC	DCIS ER+ PR- HER-	Sister BC	7		IVS7-15del10	SE	[13]
