# Supplementary material for: Predictive Factors for BRCA1 and BRCA2 Genetic Testing in an Asian Clinic-Based Population
Source: PLoS One. 2015 Jul 29;10(7):e0134408. doi: 10.1371/journal.pone.0134408 (PMC4519264; doi:10.1371/journal.pone.0134408)
Supplement: S2 Table — C, Chinese; I, Indian; B, Burmese; M, Malay; BC, Breast Cancer; OC, Ovarian Cancer; PC, Pancreatic Cancer; IDC, Invasive Ductal Carcinoma; D&L, Mixed Ductal and lobular; ILC, Invasive Lobular Carcinoma; HR, Hormone Receptor; ER, Estrogen Receptor; PR, Progesterone Receptor; TNBC, Triple Negative Breast Cancer; Unk, Unknown; Fs, Frameshift; Del, Deletion of exon; Dup, Duplication of exon; N, Nonsense; SE, Splice-site Error; Ref, References. (XLSX) [file pone.0134408.s004.xlsx]

## Sheet: Sheet1
S2 Table. Deleterious mutations in BRCA2
BRCA2 (NM_000059)
Case ID	Age at Diagnosis	Race	Proband’s Cancer Type	HR	Family History	Exon	Genomic Position	Variant	Type of Mutation	Ref
79	55	C	BC&OC	DCIS ER+ PR- HER2-	Sister BC	11	32914137	c.5645C>A; p.S1882X	N	[23]
151	49	C	BC	Unk	Mother BC	11	32914289_32914292	c.5799_5802delAACC; p.N1933Kfs*29	Fs
YP33	40	C	BC	IDC ER- PR- Unk	Early Onset	11	32912338_32912339	c.3847_3848delTG; p.V1283Kfs*2	Fs	[22]
FH5	43	C	BC	IDC ER+PR+ Unk	Paternal Cousins BC	11	32919655-32919656	c.5164_5165delAG; p.S1722Wfs*4	Fs
FH60	56	C	BC	IDC ER+ PR+ HER2-	Father, Sister BC	11	32910767	c.2275delC; p.L759Ffs*13	Fs
162	36	F	BC	Unk	Early Onset	11	32914983	c.6491delA; p.Q2164Rfs*4	Fs
MR0013; 96	40;60	C	No Cancer		Sisters BC&OC; Unk	11	32912643	c.4151delT; p.L1384fs*4	Fs	[13]
LR0023	37	C	BC	MC ER- PR- HER2- TNBC	Early Onset	11	32953588_32953590	c.8889_8891insA; p.A2964Kfs*54	Fs	[13]
HR0029	51	C	BC	IDC ER+ PR+ HER2-	Sisters, Maternal aunt BC	11	32914068_32914071	c.5576_5579delTTAA; p.I1859Kfs*3	Fs	[13]
76	29	M	BC	IDC ER+ PR+ HER2-	Early Onset	11	32915126_32915129	c.6634_6637delTGTT; p.C2212Lfs*16	Fs	[13]
BR104	40	C	BC	IDC ER+ PR+ HER2-	Early Onset	14	32929123	c.7133C>G; p.S2378X	N	[23]
FH29	48	C	BC	IDC ER+ PR+ HER2-	Sister BC	16	32931957	c.7696_7697insA; p.D2566Efs*5	Fs
FH53	41	C	BC	IDC ER+PR+ Unk	Mother BC	22	32953613	c.8914delT; p.L2972Cfs*4	Fs
102	35	C	BC	IDC ER- PR+ HER2-	Mother, Maternal aunt BC	22	32953614	c.8915delT; p.L2972Cfs*4	Fs	[23]
FH40	40	C	BC	IDC ER- PR- HER2- TNBC	Mother,Sister BC	23	32954022	c.9089_9089delinsCA; p.T3033Nfs*11	Fs
111	49	C	BC	Unk	Mother,Paternal aunt BC	23	32954030	c.9097delA; p.T3033Lfs*29	Fs	[13]
BR58	40	C	BC	IDC ER- PR+ Unk	Early Onset	25	32968981_32968982	c.9413_9414delTA; p.L3138Ffs*11	Fs
						Intron
64	51	C	BC&OC	Unk	HBOC	15		IVS15+17G>A		[13]
