# Supplementary material for: Predictive Factors for BRCA1 and BRCA2 Genetic Testing in an Asian Clinic-Based Population
Source: PLoS One. 2015 Jul 29;10(7):e0134408. doi: 10.1371/journal.pone.0134408 (PMC4519264; doi:10.1371/journal.pone.0134408)
Supplement: S4 Table — * P-values that were statistically significant are indicated in bold; NS: Not Significant. (XLSX) [file pone.0134408.s006.xlsx]

## Sheet: Sheet1
S4 Table. Characteristics of 359 breast cancer patients by mutational status
	Total	With Mutation	Without Mutation
	n = 359	n = 45	n = 314
Age at Diagnosis (Years)
Median (range)	38 (19-76)	40 (20-60)	38 (19-76)
£ 40 years	239
> 40 years	120
Family History
Breast and Ovarian Cancer (HBOC)	43 (12.0%)	15 (33.3%)	28 (8.9%)
Breast Cancer (BC)	132 (36.8%)	18 (40.0%)	114 (36.3%)
Ovarian Cancer (OC)	1 (0.3%)	0 (0.0%)	1 (0.3%)
Early Onset Breast Cancer	183 (50.9%)	12 (26.7%)	171 (54.5%)
Histology
Infiltrating Ductal Carcinoma (IDC)	259 (72.2%)	28 (60.9%)	231 (73.6%)
Infiltrating Lobular (ILC)	12 (3.3%)	1 (2.2%)	9 (2.9%)
Medullary (IMC)	12 (3.3%)	1 (2.2%)	11 (3.5%)
Others	40 (11.1%)	7 (15.2%)	35 (11.1%)
Unspecified	36 (10.1%)	8 (19.5%)	28 (8.9%)
ER Status	n = 281	n = 37	n = 244
Positive	202 (72.0%)	21 (56.8%)	181 (74.2%)
Negative	79 (28.0%)	16 (43.2%)	63 (25.8%)
PR Status	n = 279	n = 36	n = 243
Positive	177 (63.4%)	21 (58.3%)	156 (64.2%)
Negative	102 (36.6%)	15 (41.7%)	87 (35.8%)
HER2 Status	n = 206	n = 30	n = 176
Positive	49 (23.8%)	2 (6.7%)	47 (26.7%)
Negative	157 (76.2%)	28 (93.3%)	129 (73.3%)
Patients with ER, PR & HER2 Status	n = 206	n = 30	n = 176
TNBC	28 (13.6%)	10 (33.3%)	18 (10.7%)
Non-TNBC	178 (86.4%)	20 (66.7%)	158 (89.2%)
