# Supplementary material for: Predictive Factors for BRCA1 and BRCA2 Genetic Testing in an Asian Clinic-Based Population
Source: PLoS One. 2015 Jul 29;10(7):e0134408. doi: 10.1371/journal.pone.0134408 (PMC4519264; doi:10.1371/journal.pone.0134408)
Supplement: S5 Table — * P-values that were statistically significant are indicated in bold; NS: Not Significant. (XLSX) [file pone.0134408.s007.xlsx]

## Sheet: Sheet1
S5 Table. Association between ER status, TNBC status, with BRCA mutation status
		BRCA1						BRCA2
		Carriers		Non-BRCA1Carriers		P-value		Carriers		Non-BRCA2Carriers		P-value
ER status		n=16	%	n=265	%			n=22	%	n=259	%
ER-positive (n=202)		7	43.8	195	73.6	0.018		15	68.2	187	72.2	0.805
ER-negative (n=79)		9	56.2	70	56.4			7	31.8	72	27.8
Patients with ER, PR & HER2 Status		n=14	%	n=192	%			n=16	%	n=190	%
Non-TNBC (n=178)		8	57.1	170	88.5	0.005		12	75	166	87.4	0.243
TNBC (n=28)		6	42.9	22	11.5			4	25	24	12.6
