# Supplementary material for: Predictive Factors for BRCA1 and BRCA2 Genetic Testing in an Asian Clinic-Based Population
Source: PLoS One. 2015 Jul 29;10(7):e0134408. doi: 10.1371/journal.pone.0134408 (PMC4519264; doi:10.1371/journal.pone.0134408)
Supplement: S6 Table — * P-values that were statistically significant are indicated in bold; NS: Not Significant. (XLSX) [file pone.0134408.s008.xlsx]

## Sheet: Sheet1
S6 Table. Association between clinical characteristics of breast cancer patients with ER or TNBC status
	ER Status					TNBC Status
	Total	Positive	Negative	P-value*		Total	TNBC	Non-TNBC	P-value*
	n = 281	n = 202 (72%)	n = 79 (28%)			n = 206	n =28(13.6%)	n=178(86.4%)
Age at Diagnosis (Years)		Median(range)	Median(range)				Median(range)	Median(range)
		38.5 (22-76)	38(19-65)	0.284			38 (22-65)	40 (19-74)	0.236
BRCA
Non-carriers		38 (22-76)	38 (19-65)	0.423			37 (24-65)	39.5 (19-74)	0.455
Carriers		44 (28-60)	39.5 (22-52)	0.055			38 (22-52)	43.5 (28-60)	0.134
Among carriers
BRCA 1		50 (35-57)	39 (22-52)	0.023			38 (22-52)	45 (33-57)	0.061
BRCA 2		41 (28-60)	40 (35-40)	0.267			38.5 (37-40)	40 (28-60)	0.61
Family History
Breast and Ovarian Cancer (HBOC)	32 (11.4%)	21 (10.4%)	11 (13.9%)	0.408		29 (14.1%)	8 (28.6%)	21 (11.8%)	0.035
Breast Cancer (BC)	115 (40.9%)	87 (43.1%)	28 (35.4%)	0.281		96 (46.6%)	12 (42.9%)	84 (47.2%)	0.69
Ovarian Cancer (OC)	0 (0.0%)	0 (0.0%)	0 (0.0%)	-		0 (0.0%)	0 (0.0%)	0 (0.0%)	-
Early Onset Breast Cancer	134 (47.7%)	94 (46.5%)	40 (50.6%)	0.596		81 (39.3%)	8 (28.6%)	73 (41.0%)	0.298
Histology
Infiltrating Ductal Carcinoma (IDC)	224 (79.7%)	156 (77.2%)	68 (86.1%)	0.102		159 (77.2%)	22 (78.6%)	137 (77.0%)	1
Infiltrating Lobular (ILC)	10 (3.6%)	8 (4.0%)	2 (2.5%)	0.731		8 (3.9%)	1 (3.6%)	7 (3.9%)	1
Medullary (IMC)	12 (4.3%)	10 (5.0%)	2 (2.5%)	0.519		11 (5.3%)	0 (0.0%)	11 (6.2%)	0.367
Others	29 (10.3%)	23 (11.4%)	6 (8.0%)	0.393		24 (11.7%)	4 (14.3%)	20 (11.2%)	0.75
Unspecified	6 (2.1%)	5 (2.5%)	1 (1.3%)	1		4 (1.9%)	1 (3.6%)	3 (1.7%)	0.445
