# Supplementary material for: Predictive Factors for BRCA1 and BRCA2 Genetic Testing in an Asian Clinic-Based Population
Source: PLoS One. 2015 Jul 29;10(7):e0134408. doi: 10.1371/journal.pone.0134408 (PMC4519264; doi:10.1371/journal.pone.0134408)
Supplement: S7 Table — (XLSX) [file pone.0134408.s009.xlsx]

## Sheet: Sheet1
S7 Table. Potential predictive factors for BRCA1 and BRCA2 mutations in patients stratified by ER status and TNBC status
Factor	Beta	Standard Error	Odds ratio	95% C.I. for Odds ratio		P - value
				Lower	Upper
ER status (n=281)
Hereditary Breast and Ovarian Cancer (HBOC)	1.289	0.438	3.629	1.538	8.564	0.003
Estrogen Receptor Status (Positive)	-0.753	0.37	0.471	0.228	0.973	0.042
Constant	-1.606	0.303	0.201			<0.001
TNBC status (n=206)
Triple Negative Breast Cancer (TNBC)	1.332	0.474	3.787	1.497	9.581	0.005
Hereditary Breast and Ovarian Cancer (HBOC)	1.01	0.485	2.746	1.061	7.102	0.037
Constant	-2.232	0.261	0.107			0.001
